# Supplementary material for: Mesothelioma Mouse Models with Mixed Genomic States of Chromosome and Microsatellite Instability
Source: Cancers (Basel). 2022 Jun 24;14(13):3108. doi: 10.3390/cancers14133108 (PMC9264972; doi:10.3390/cancers14133108)
Supplement: Supplementary file 1 [file cancers-14-03108-s001.zip]

Archive with 1 entries (1 files):
- cancers-1712017-supplementary.pdf
